# Supplementary material for: FGF23 promotes prostate cancer progression
Source: Oncotarget. 2015 May 19;6(19):17291–301. doi: 10.18632/oncotarget.4174 (PMC4627308; doi:10.18632/oncotarget.4174)
Supplement: Supplementary file 2 [file oncotarget-06-17291-s002.xlsx]

## Sheet: Sheet1
	SystematicName	GeneSymbol	Gene Name	FGF2/ctrl	FGF19/ctrl	FGF23/ctrl	Pattern
	NM_000392	ABCC2	ATP-binding cassette, sub-family C (CFTR/MRP), member 2	1.11844	0.743598	0.590045	down in FGF19 and down in FGF23
	NM_005845	ABCC4	ATP-binding cassette, sub-family C (CFTR/MRP), member 4	0.529795	1.22452	1.09255	down in FGF2
	NM_005845	ABCC4	ATP-binding cassette, sub-family C (CFTR/MRP), member 4	1.11736	1.10647	1.64141	up in FGF23
	NM_002858	ABCD3	ATP-binding cassette, sub-family D (ALD), member 3	0.953437	1.49226	1.19492	down in FGF2 and up in FGF19
	NM_007011	ABHD2	abhydrolase domain containing 2	1.08829	1.91242	1.34928	up in FGF19
	NM_020469	ABO	ABO blood group	0.803214	0.704627	0.601692	down in FGF19 and down in FGF23
	NM_001614	ACTG1	actin, gamma 1	1.44406	1.51747	1.40865	up in FGF2 and up in FGF19 and up in FGF23
	NM_003474	ADAM12	ADAM metallopeptidase domain 12 (meltrin alpha)	0.929008	0.739144	0.632713	down in FGF19 and down in FGF23
	NM_213604	ADAMTSL5	ADAMTS-like 5	1.20334	1.30835	1.43114	up in FGF2 and up in FGF19 and up in FGF23
	NM_001133	AFM	afamin	0.667419	0.949939	0.969705	down in FGF2
	NM_024758	AGMAT	agmatine ureohydrolase (agmatinase)	1.25038	0.601128	0.827322	up in FGF2 and down in FGF19
	NM_000029	AGT	angiotensinogen (serpin peptidase inhibitor, clade A, member 8)	0.968465	0.62018	0.690064	down in FGF19 and down in FGF23
	NM_001353	AKR1C1	aldo-keto reductase family 1, member C1	0.983537	0.550041	0.614909	down in FGF19 and down in FGF23
	NM_000478	ALPL	alkaline phosphatase, liver/bone/kidney	0.739076	0.605293	0.60652	down in FGF2 and down in FGF19 and down in FGF23
	NM_181847	AMIGO2	adhesion molecule with Ig-like domain 2	0.824547	0.549855	0.675153	down in FGF19 and down in FGF23
	NM_033121	ANKRD13A	ankyrin repeat domain 13A	1.30997	1.47814	1.4845	up in FGF2 and up in FGF19 and up in FGF23
	NM_001012421	ANKRD20A2	ankyrin repeat domain 20 family, member A2	1.12081	0.925772	0.68208	up in FGF2 and down in FGF23
	NR_001446	ANXA2P3	annexin A2 pseudogene 3	0.718664	0.32276	0.440115	down in FGF19 and down in FGF23
	NM_005498	AP1M2	adaptor-related protein complex 1, mu 2 subunit	1.23664	1.56849	1.08736	up in FGF19
	NM_153360	APCDD1L	adenomatosis polyposis coli down-regulated 1-like	0.702794	0.631574	0.649957	down in FGF2 and down in FGF19 and down in FGF23
	NM_000384	APOB	apolipoprotein B (including Ag(x) antigen)	1.04721	0.487151	0.554586	down in FGF19 and down in FGF23
	NM_000044	AR	androgen receptor	0.631787	0.860571	0.588788	down in FGF2 and down in FGF23
	NM_016374	ARID4B	AT rich interactive domain 4B (RBP1-like)	1.27461	1.44116	1.48209	up in FGF2 and up in FGF19 and up in FGF23
	NM_032199	ARID5B	AT rich interactive domain 5B (MRF1-like)	1.09475	1.63624	1.30522	up in FGF19 and up in FGF23
	NM_005738	ARL4A	ADP-ribosylation factor-like 4A	1.28833	0.624901	0.767966	up in FGF2 and down in FGF19 and down in FGF23
	NM_005170	ASCL2	achaete-scute complex homolog 2 (Drosophila)	1.0946	1.45492	1.35061	up in FGF19 and up in FGF23
	NM_004024	ATF3	activating transcription factor 3	1.17954	1.14634	1.41209	up in FGF23
	NM_014616	ATP11B	ATPase, Class VI, type 11B	1.50666	1.27978	1.22677	up in FGF2 and up in FGF19 and up in FGF23
	NM_001039380	C10orf25	chromosome 10 open reading frame 25	1.00364	0.694329	0.790659	down in FGF19 and down in FGF23
	AL832756	C10orf39	chromosome 10 open reading frame 39	1.46052	1.26326	1.6229	up in FGF2 and up in FGF19 and up in FGF23
	NM_144578	C14orf32	chromosome 14 open reading frame 32	0.848704	0.683221	0.816286	down in FGF19
	NM_174891	C14orf79	chromosome 14 open reading frame 79	0.882938	0.546506	0.67864	down in FGF19 and down in FGF23
	NM_032339	C17orf37	chromosome 17 open reading frame 37	0.792937	0.539521	0.677583	down in FGF19 and down in FGF23
	NM_173625	C17orf78	chromosome 17 open reading frame 78	1.11652	0.486588	0.603159	down in FGF19 and down in FGF23
	AF295726	C18orf2	chromosome 18 open reading frame 2	0.840568	0.818936	0.683008	down in FGF23
	NM_031911	C1QTNF7	C1q and tumor necrosis factor related protein 7	1.3489	1.47623	1.13185	up in FGF2 and up in FGF19
	NM_058187	C21orf63	chromosome 21 open reading frame 63	0.652976	0.788275	0.808634	down in FGF2 and down in FGF19 and down in FGF23
	NM_001040100	C3orf57	chromosome 3 open reading frame 57	1.30352	0.562164	0.556801	up in FGF2 and down in FGF19 and down in FGF23
	NM_138409	C6orf117	chromosome 6 open reading frame 117	0.813021	0.662462	0.726454	down in FGF2 and down in FGF19 and down in FGF23
	AF439977	C7orf13	chromosome 7 open reading frame 13	0.73526	0.653619	0.660544	down in FGF2 and down in FGF19 and down in FGF23
	NM_152574	C9orf52	chromosome 9 open reading frame 52	1.55846	0.992375	1.40631	up in FGF2 and up in FGF23
	NM_004816	C9orf61	chromosome 9 open reading frame 61	0.950509	0.711895	0.589522	down in FGF19 and down in FGF23
	NM_016366	CABP2	calcium binding protein 2	0.736982	0.712799	0.635161	down in FGF2 and down in FGF19 and down in FGF23
	AK091839	CAPS2	calcyphosine 2	0.649738	0.835025	0.643813	down in FGF2 and down in FGF23
	NM_000729	CCK	cholecystokinin	0.685357	0.944929	1.00539	down in FGF2
	NM_002982	CCL2	chemokine (C-C motif) ligand 2	0.869754	0.544599	0.588732	down in FGF19 and down in FGF23
	NM_001759	CCND2	cyclin D2	1.93333	0.916666	0.789371	up in FGF2
	NM_000648	CCR2	chemokine (C-C motif) receptor 2	0.853724	0.682074	0.905576	down in FGF19
	NM_015717	CD207	CD207 molecule, langerin	1.36921	1.54311	1.41999	up in FGF2 and up in FGF19 and up in FGF23
	NM_001781	CD69	CD69 molecule	1.14603	0.559049	0.786367	up in FGF2 and down in FGF19
	NM_201546	CDCP2	CUB domain containing protein 2	0.934615	0.87081	0.622296	down in FGF23
	NM_001259	CDK6	cyclin-dependent kinase 6	1.75419	0.884597	0.96924	up in FGF2
	NM_001815	CEACAM3	carcinoembryonic antigen-related cell adhesion molecule 3	0.983211	0.609901	0.590019	down in FGF19 and down in FGF23
	NM_000492	CFTR	cystic fibrosis transmembrane conductance regulator	0.94194	0.657058	0.784774	down in FGF19 and down in FGF23
	NM_021195	CLDN6	claudin 6	0.931604	0.706912	0.752501	down in FGF19 and down in FGF23
	NM_001839	CNN3	calponin 3, acidic	1.33755	0.63172	0.760018	up in FGF2 and down in FGF19 and down in FGF23
	NM_000089	COL1A2	collagen, type I, alpha 2	0.924993	0.652952	0.730567	down in FGF19 and down in FGF23
	NM_005212	CSN3	casein kappa	0.850062	0.827061	0.649939	down in FGF23
	NM_133446	CTGLF1	centaurin, gamma-like family, member 1	1.25204	1.29694	1.51979	up in FGF2 and up in FGF19 and up in FGF23
	NM_001008540	CXCR4	chemokine (C-X-C motif) receptor 4	0.844945	0.66386	0.786783	down in FGF19 and down in FGF23
	NM_178134	CYP4Z1	cytochrome P450, family 4, subfamily Z, polypeptide 1	0.866058	0.570878	0.716897	down in FGF19 and down in FGF23
	NM_024094	DCC1	defective in sister chromatid cohesion homolog 1 (S. cerevisiae)	0.91369	1.49449	1.00021	up in FGF19
	ENST00000377028	DCT	dopachrome tautomerase	1.01668	0.596891	0.626018	down in FGF19 and down in FGF23
	NM_001004285	DFFB	DNA fragmentation factor, 40kDa, beta polypeptide	0.877886	0.811055	0.678181	down in FGF23
	NM_001369	DNAH5	dynein, axonemal, heavy chain 5	0.718558	1.2878	1.51629	down in FGF2 and up in FGF19 and up in FGF23
	NM_021233	DNASE2B	deoxyribonuclease II beta	0.686108	0.918135	0.894624	down in FGF2
	NM_004088	DNTT	deoxynucleotidyltransferase, terminal	0.815227	0.596188	0.69437	down in FGF19 and down in FGF23
	NM_001385	DPYS	dihydropyrimidinase	1.16897	1.47754	1.16181	up in FGF19
	NM_032160	DSEL	dermatan sulfate epimerase-like	0.62651	1.15163	1.15577	down in FGF2
	NM_015548	DST	dystonin	1.01451	0.866796	0.666852	down in FGF23
	NM_001946	DUSP6	dual specificity phosphatase 6	2.03798	0.720482	0.932457	up in FGF2 and down in FGF19
	NM_130897	DYNLRB2	dynein, light chain, roadblock-type 2	0.888208	1.56591	1.08776	down in FGF2 and up in FGF19
	NM_004430	EGR3	early growth response 3	0.877088	0.769348	0.639223	down in FGF19 and down in FGF23
	NM_001418	EIF4G2	eukaryotic translation initiation factor 4 gamma, 2	1.39268	1.53392	1.43938	up in FGF2 and up in FGF19 and up in FGF23
	NM_001430	EPAS1	endothelial PAS domain protein 1	0.785924	0.483269	0.56511	down in FGF19 and down in FGF23
	NM_001005862	ERBB2	v-erb-b2 erythroblastic leukemia viral oncogene homolog	0.870924	0.85006	0.692041	down in FGF23
	NM_004454	ETV5	ets variant gene 5 (ets-related molecule)	1.67235	0.951944	0.936	up in FGF2
	NM_004454	ETV5	ets variant gene 5 (ets-related molecule)	1.52534	0.700589	1.02046	up in FGF2 and down in FGF19
	NM_000506	F2	coagulation factor II (thrombin)	0.987273	0.534128	0.823853	down in FGF19
	NM_000506	F2	coagulation factor II (thrombin)	0.956878	0.611089	0.652104	down in FGF19 and down in FGF23
	NM_000506	F2	coagulation factor II (thrombin)	2.01931	0.776769	1.0922	up in FGF2 and down in FGF19
	NM_000130	F5	coagulation factor V (proaccelerin, labile factor)	0.949633	0.651592	0.638632	down in FGF19 and down in FGF23
	NM_001444	FABP5	fatty acid binding protein 5 (psoriasis-associated)	1.41698	1.61523	1.44945	up in FGF2 and up in FGF19 and up in FGF23
	NM_018147	FAIM	Fas apoptotic inhibitory molecule	0.826647	0.674407	0.631484	down in FGF19 and down in FGF23
	NM_138401	FAM125A	family with sequence similarity 125, member A	0.847926	0.67632	0.80602	down in FGF19
	NM_022360	FAM12B	family with sequence similarity 12, member B (epididymal)	0.950324	1.64189	1.06992	up in FGF19
	NM_178539	FAM19A2	family with sequence similarity 19, member A2	0.906261	1.33762	1.65757	up in FGF19 and up in FGF23
	NM_000639	FASLG	Fas ligand (TNF superfamily, member 6)	0.836347	0.729011	0.631784	down in FGF19 and down in FGF23
	NM_024907	FBXO17	F-box protein 17	0.941073	0.577736	0.609902	down in FGF19 and down in FGF23
	NM_012164	FBXW2	F-box and WD repeat domain containing 2	1.32292	1.44633	1.10451	up in FGF2 and up in FGF19
	NM_004111	FEN1	flap structure-specific endonuclease 1	0.863019	0.959436	0.652707	down in FGF23
	NM_013451	FER1L3	fer-1-like 3, myoferlin (C. elegans)	1.00454	0.605361	0.683554	down in FGF19 and down in FGF23
	NM_005103	FEZ1	fasciculation and elongation protein zeta 1 (zygin I)	0.931036	0.607299	0.69449	down in FGF19 and down in FGF23
	NM_019113	FGF21	fibroblast growth factor 21	1.6104	1.31541	1.37831	up in FGF2 and up in FGF19 and up in FGF23
	ENST00000357504	FLJ16686	FLJ16686 protein	1.51344	1.47768	1.65385	up in FGF2 and up in FGF19 and up in FGF23
	NM_001009954	FLJ20105	FLJ20105 protein	0.646725	0.85198	0.714135	down in FGF2 and down in FGF23
	NM_144725	FLJ25439	hypothetical protein FLJ25439	1.04005	1.11856	1.48152	up in FGF23
	NM_152556	FLJ31818	hypothetical protein FLJ31818	1.16423	1.62106	1.28286	up in FGF19
	AK094379	FLJ37060	similar to FUN14 domain containing 2	1.44985	1.611	1.42232	up in FGF2 and up in FGF19 and up in FGF23
	NM_013231	FLRT2	fibronectin leucine rich transmembrane protein 2	1.15603	0.768084	0.613262	down in FGF19 and down in FGF23
	NM_005252	FOS	v-fos FBJ murine osteosarcoma viral oncogene homolog	2.02103	0.863207	1.10426	up in FGF2
	NM_004496	FOXA1	forkhead box A1	1.23257	1.47202	1.43849	up in FGF19 and up in FGF23
	NM_152330	FRMD6	FERM domain containing 6	0.973566	0.614666	0.651979	down in FGF19 and down in FGF23
	NM_005458	GABBR2	gamma-aminobutyric acid (GABA) B receptor, 2	1.16311	1.35719	1.4549	up in FGF19 and up in FGF23
	NM_001001557	GDF6	growth differentiation factor 6	1.22454	0.494472	0.717592	up in FGF2 and down in FGF19
	NM_006851	GLIPR1	GLI pathogenesis-related 1 (glioma)	1.65948	1.00335	0.88369	up in FGF2
	NM_006851	GLIPR1	GLI pathogenesis-related 1 (glioma)	0.924598	0.809177	0.643254	down in FGF23
	NM_145016	GLYATL2	glycine-N-acyltransferase-like 2	0.619535	0.77114	0.864965	down in FGF2 and down in FGF19
	NM_004132	HABP2	hyaluronan binding protein 2	0.9497	0.765146	0.648616	down in FGF19 and down in FGF23
	NM_000559	HBG1	hemoglobin, gamma A	1.02163	0.629024	0.750227	down in FGF19 and down in FGF23
	NM_001526	HCRTR2	hypocretin (orexin) receptor 2	1.39	1.42122	1.59846	up in FGF2 and up in FGF19 and up in FGF23
	NM_003511	HIST1H2AL	histone cluster 1, H2al	1.22881	0.637146	0.740499	up in FGF2 and down in FGF19 and down in FGF23
	NM_080593	HIST1H2BK	histone cluster 1, H2bk	0.769279	0.543046	0.729972	down in FGF19
	NM_031935	HMCN1	hemicentin 1	0.894813	0.523678	0.572896	down in FGF19 and down in FGF23
	NR_002795	HOXA11S	homeo box A11, antisense	1.33175	1.32076	1.52049	up in FGF2 and up in FGF19 and up in FGF23
	NM_024501	HOXD1	homeobox D1	0.65737	0.701312	0.643445	down in FGF2 and down in FGF19 and down in FGF23
	NM_182537	HTR3D	5-hydroxytryptamine (serotonin) receptor 3 family member D	0.747094	0.795628	0.675651	down in FGF2 and down in FGF19 and down in FGF23
	NM_005531	IFI16	interferon, gamma-inducible protein 16	0.805833	0.421889	0.520188	down in FGF19 and down in FGF23
	NM_000629	IFNAR1	interferon (alpha, beta and omega) receptor 1	0.878847	0.847286	0.680823	down in FGF23
	NM_006546	IGF2BP1	insulin-like growth factor 2 mRNA binding protein 1	0.93033	0.491718	0.745787	down in FGF19
	NM_006546	IGF2BP1	insulin-like growth factor 2 mRNA binding protein 1	0.907011	0.559357	0.624514	down in FGF19 and down in FGF23
	NM_001013398	IGFBP3	insulin-like growth factor binding protein 3	1.66757	0.612351	0.754165	up in FGF2 and down in FGF19 and down in FGF23
	NM_006060	IKZF1	IKAROS family zinc finger 1 (Ikaros)	0.930438	0.538329	0.668552	down in FGF19 and down in FGF23
	NM_018402	IL26	interleukin 26	1.565	1.17192	1.15205	up in FGF2
	NM_024726	IQCA	IQ motif containing with AAA domain	1.56725	1.12597	1.2458	up in FGF2
	NM_182972	IRF2BP2	interferon regulatory factor 2 binding protein 2	1.56236	1.18295	1.38216	up in FGF2 and up in FGF23
	NM_002200	IRF5	interferon regulatory factor 5	0.800311	0.642005	0.653771	down in FGF19 and down in FGF23
	NM_006147	IRF6	interferon regulatory factor 6	1.51124	1.22532	1.48771	up in FGF2 and up in FGF23
	NM_014446	ITGB1BP3	integrin beta 1 binding protein 3	1.54393	1.00736	1.04842	up in FGF2
	NM_000212	ITGB3	integrin, beta 3 (platelet glycoprotein IIIa, antigen CD61)	1.74761	1.04021	1.20826	up in FGF2
	NM_018433	JMJD1A	jumonji domain containing 1A	1.56075	1.49333	1.35194	up in FGF2 and up in FGF19 and up in FGF23
	NM_002228	JUN	jun oncogene	1.50212	1.00272	1.13181	up in FGF2
	NM_002247	KCNMA1	potassium large conductance calcium-activated channel, subfamily M	0.612469	0.922563	0.932582	down in FGF2
	CR936791	KIAA0888	KIAA0888 protein	1.05326	1.31102	1.54044	up in FGF19 and up in FGF23
	NM_019590	KIAA1217	KIAA1217	1.1445	1.54342	1.26231	up in FGF19
	NM_001080484	KIAA1751	KIAA1751	1.63603	1.5328	1.61351	up in FGF2 and up in FGF19 and up in FGF23
	NM_000222	KIT	v-kit Hardy-Zuckerman 4 feline sarcoma viral oncogene homolog	0.536468	0.574231	0.670575	down in FGF2 and down in FGF19 and down in FGF23
	NM_014079	KLF15	Kruppel-like factor 15	1.2174	1.56786	1.47342	up in FGF19 and up in FGF23
	NM_020866	KLHL1	kelch-like 1 (Drosophila)	1.26948	3.23295	2.03179	up in FGF19 and up in FGF23
	CD247471	LARP7	La ribonucleoprotein domain family, member 7	0.901379	0.511751	0.606889	down in FGF19 and down in FGF23
	CD247471	LARP7	La ribonucleoprotein domain family, member 7	1.29162	0.582786	0.661785	up in FGF2 and down in FGF19 and down in FGF23
	NM_000230	LEP	leptin (obesity homolog, mouse)	1.4389	1.21126	1.50878	up in FGF2 and up in FGF23
	NM_003667	LGR5	leucine-rich repeat-containing G protein-coupled receptor 5	1.05437	0.63222	0.708305	down in FGF19 and down in FGF23
	NM_001004317	LIN28B	lin-28 homolog B (C. elegans)	0.858276	0.575978	0.609737	down in FGF19 and down in FGF23
	NM_005574	LMO2	LIM domain only 2 (rhombotin-like 1)	0.967098	0.579521	0.698133	down in FGF19 and down in FGF23
	BC040060	LOC387895	hypothetical gene supported by BC040060	1.68948	1.27021	1.37086	up in FGF2 and up in FGF19 and up in FGF23
	NM_016494	LOC51255	hypothetical protein LOC51255	0.898625	0.785982	0.656833	down in FGF19 and down in FGF23
	NM_004125	LOC552891	hypothetical protein LOC552891	0.614067	0.909307	0.960278	down in FGF2
	XR_018187	LOC647722	similar to ribosomal protein L3 isoform a	1.06287	1.50273	1.48811	up in FGF19 and up in FGF23
	AF264629	LOC648556	uncharacterized gastric protein ZA43P	0.973143	0.756599	0.642214	down in FGF19 and down in FGF23
	XR_015691	LOC731076	hypothetical protein LOC731076	0.674794	1.22642	0.926611	down in FGF2 and up in FGF19
	NM_002318	LOXL2	lysyl oxidase-like 2	0.973192	0.576462	0.713385	down in FGF19 and down in FGF23
	AF055376	MAF	v-maf musculoaponeurotic fibrosarcoma oncogene homolog (avian)	0.688076	0.669444	0.66148	down in FGF2 and down in FGF19 and down in FGF23
	NM_005907	MAN1A1	mannosidase, alpha, class 1A, member 1	1.02195	0.635469	0.943065	down in FGF19
	NM_024641	MANEA	mannosidase, endo-alpha	0.674146	0.690935	0.849299	down in FGF2 and down in FGF19
	NM_018349	MCTP2	multiple C2 domains, transmembrane 2	1.2053	1.45148	1.19475	up in FGF19
	NM_006533	MIA	melanoma inhibitory activity	1.22792	0.60859	0.777364	up in FGF2 and down in FGF19
	NM_005933	MLL	myeloid/lymphoid or mixed-lineage leukemia (trithorax homolog)	1.12256	1.03042	1.46551	up in FGF23
	NM_032228	MLSTD2	male sterility domain containing 2	1.60737	1.16026	1.56544	up in FGF2 and up in FGF23
	NM_172250	MMAA	methylmalonic aciduria (cobalamin deficiency) cblA type	1.11284	1.56785	1.42289	up in FGF19 and up in FGF23
	NM_002436	MPP1	membrane protein, palmitoylated 1, 55kDa	1.4607	0.668365	0.627148	up in FGF2 and down in FGF19 and down in FGF23
	NM_000251	MSH2	mutS homolog 2, colon cancer, nonpolyposis type 1 (E. coli)	1.20154	0.602346	0.734046	up in FGF2 and down in FGF19 and down in FGF23
	NM_005950	MT1G	metallothionein 1G	0.93559	0.692784	0.599962	down in FGF19 and down in FGF23
	NM_002463	MX2	myxovirus (influenza virus) resistance 2 (mouse)	0.689622	0.826091	0.598159	down in FGF2 and down in FGF23
	NM_002467	MYC	v-myc myelocytomatosis viral oncogene homolog (avian)	1.45985	1.34792	1.41594	up in FGF2 and up in FGF19 and up in FGF23
	NM_002468	MYD88	myeloid differentiation primary response gene (88)	0.99673	0.95634	0.682236	down in FGF23
	NM_201535	NDRG2	NDRG family member 2	1.17076	1.28367	1.50756	up in FGF19 and up in FGF23
	NM_004688	NMI	N-myc (and STAT) interactor	1.1207	0.656876	0.631566	down in FGF19 and down in FGF23
	NM_002522	NPTX1	neuronal pentraxin I	1.08308	0.543542	0.991181	down in FGF19
	NM_000176	NR3C1	nuclear receptor subfamily 3, group C, member 1 (glucocorticoid receptor)	0.797579	0.585318	0.595328	down in FGF19 and down in FGF23
	NM_201266	NRP2	neuropilin 2	0.905209	0.514475	0.585414	down in FGF19 and down in FGF23
	NM_002526	NT5E	5'-nucleotidase, ecto (CD73)	1.15455	0.688762	0.5376	down in FGF19 and down in FGF23
	NM_015550	OSBPL3	oxysterol binding protein-like 3	0.887731	0.62775	0.854137	down in FGF19
	NM_138822	PAM	peptidylglycine alpha-amidating monooxygenase	0.981171	0.632308	0.585146	down in FGF19 and down in FGF23
	NM_018165	PBRM1	polybromo 1	1.26395	1.14936	1.69779	up in FGF23
	NM_004563	PCK2	phosphoenolpyruvate carboxykinase 2 (mitochondrial)	1.43742	1.47359	1.20437	up in FGF2 and up in FGF19
	NM_006210	PEG3	paternally expressed 3	0.587275	1.16117	0.967837	down in FGF2
	BC036479	PHIP	pleckstrin homology domain interacting protein	1.21388	1.53425	1.21867	up in FGF19
	NM_005029	PITX3	paired-like homeodomain transcription factor 3	0.920358	0.46297	0.751595	down in FGF19
	NM_181795	PKIB	protein kinase (cAMP-dependent, catalytic) inhibitor beta	1.71941	1.43821	1.45918	up in FGF2 and up in FGF19 and up in FGF23
	NM_003628	PKP4	plakophilin 4	1.45741	1.36138	1.33933	up in FGF2 and up in FGF19 and up in FGF23
	NM_000933	PLCB4	phospholipase C, beta 4	0.656388	0.795934	1.11856	down in FGF2 and down in FGF19
	NM_016445	PLEK2	pleckstrin 2	0.962938	0.565706	0.617978	down in FGF19 and down in FGF23
	NM_021200	PLEKHB1	pleckstrin homology domain containing, family B (evectins) member 1	0.990588	1.95089	1.39325	up in FGF19 and up in FGF23
	NM_021127	PMAIP1	phorbol-12-myristate-13-acetate-induced protein 1	1.49022	1.30142	1.29771	up in FGF2 and up in FGF19 and up in FGF23
	NM_003713	PPAP2B	phosphatidic acid phosphatase type 2B	0.838834	0.635976	0.70161	down in FGF19 and down in FGF23
	NM_024888	PRG2	plasticity-related gene 2	1.05007	0.572093	0.782081	down in FGF19 and down in FGF23
	NM_153026	PRICKLE1	prickle homolog 1 (Drosophila)	0.995936	0.607066	0.669162	down in FGF19 and down in FGF23
	NM_000948	PRL	prolactin	0.72633	0.5946	0.73261	down in FGF2 and down in FGF19 and down in FGF23
	NM_000313	PROS1	protein S (alpha)	0.837165	0.615179	0.540818	down in FGF19 and down in FGF23
	NM_016307	PRRX2	paired related homeobox 2	0.967682	0.648374	0.701681	down in FGF19 and down in FGF23
	NM_176863	PSME3	proteasome (prosome, macropain) activator subunit 3 (PA28 gamma; Ki)	0.881081	1.03816	0.648808	down in FGF23
	NM_080588	PTPN7	protein tyrosine phosphatase, non-receptor type 7	0.931623	0.628793	0.68441	down in FGF19 and down in FGF23
	NM_002838	PTPRC	protein tyrosine phosphatase, receptor type, C	1.19948	0.635797	0.705894	up in FGF2 and down in FGF19 and down in FGF23
	NM_002852	PTX3	pentraxin-related gene, rapidly induced by IL-1 beta	0.946714	0.544526	0.738804	down in FGF19 and down in FGF23
	NM_013258	PYCARD	PYD and CARD domain containing	1.47998	1.63583	1.56682	up in FGF2 and up in FGF19 and up in FGF23
	NM_022337	RAB38	RAB38, member RAS oncogene family	0.986372	0.633701	0.485629	down in FGF19 and down in FGF23
	NM_004703	RABEP1	rabaptin, RAB GTPase binding effector protein 1	1.19897	1.70505	1.6809	up in FGF19 and up in FGF23
	NM_006744	RBP4	retinol binding protein 4, plasma	1.48688	0.513635	0.56772	up in FGF2 and down in FGF19 and down in FGF23
	NM_004726	REPS2	RALBP1 associated Eps domain containing 2	0.593375	1.20611	0.838367	down in FGF2 and up in FGF19
	NM_015150	RFTN1	raftlin, lipid raft linker 1	0.703531	0.628784	0.496317	down in FGF2 and down in FGF19 and down in FGF23
	NM_002923	RGS2	regulator of G-protein signalling 2, 24kDa	0.901353	0.5658	0.8398	down in FGF19
	NM_014989	RIMS1	regulating synaptic membrane exocytosis 1	1.14501	1.63752	1.47703	up in FGF19 and up in FGF23
	NM_016626	RKHD2	ring finger and KH domain containing 2	1.67266	1.35555	1.5917	up in FGF2 and up in FGF19 and up in FGF23
	NM_005059	RLN2	relaxin 2	1.00783	1.73327	1.54869	up in FGF19 and up in FGF23
	NM_005168	RND3	Rho family GTPase 3	1.78322	1.15	1.25683	up in FGF2
	NM_005168	RND3	Rho family GTPase 3	1.19436	0.633834	0.805909	up in FGF2 and down in FGF19
	NM_031916	ROPN1L	ropporin 1-like	1.0975	1.51609	1.38244	up in FGF19 and up in FGF23
	NM_173571	RP6-166C19.11	cancer/testis CT47 family, member 11	0.920201	0.80976	0.616998	down in FGF23
	NM_019845	RPRM	reprimo, TP53 dependent G2 arrest mediator candidate	0.675132	0.624336	0.723174	down in FGF2 and down in FGF19 and down in FGF23
	NM_001006	RPS3A	ribosomal protein S3A	0.836335	1.04684	0.668704	up in FGF19 and down in FGF23
	NM_001012	RPS8	ribosomal protein S8	0.909736	1.08754	0.643685	down in FGF23
	NM_003707	RUVBL1	RuvB-like 1 (E. coli)	0.844497	0.958092	0.634337	down in FGF23
	NM_006512	SAA4	serum amyloid A4, constitutive	0.991075	0.762943	0.672809	down in FGF19 and down in FGF23
	AK074256	SBNO1	strawberry notch homolog 1 (Drosophila)	1.07316	1.5965	1.20835	up in FGF19
	NM_000624	SERPINA5	serpin peptidase inhibitor, clade A, member 5	1.82201	1.14591	1.2566	up in FGF2
	NM_006275	SFRS6	splicing factor, arginine/serine-rich 6	1.20738	1.29088	1.5138	up in FGF2 and up in FGF19 and up in FGF23
	NM_213649	SFXN4	sideroflexin 4	1.35158	1.5654	1.4422	up in FGF2 and up in FGF19 and up in FGF23
	NM_152621	SGMS2	sphingomyelin synthase 2	0.700126	0.962292	0.812125	down in FGF2 and down in FGF23
	NM_021977	SLC22A3	solute carrier family 22 (extraneuronal monoamine transporter), member 3	0.422635	0.963029	0.598892	down in FGF2 and down in FGF23
	NM_006931	SLC2A3	solute carrier family 2 (facilitated glucose transporter), member 3	1.06047	0.666802	0.786106	down in FGF19 and down in FGF23
	M55536	SLC2A3P1	solute carrier family 2, member 3 pseudogene 1	1.24125	1.30788	1.54948	up in FGF2 and up in FGF19 and up in FGF23
	NM_018976	SLC38A2	solute carrier family 38, member 2	1.65144	1.22222	1.34688	up in FGF2 and up in FGF23
	NM_080669	SLC46A1	solute carrier family 46, member 1	1.19636	1.56881	1.54726	up in FGF19 and up in FGF23
	NM_003048	SLC9A2	solute carrier family 9 (sodium/hydrogen exchanger), member 2	1.75812	1.96501	2.03878	up in FGF2 and up in FGF19 and up in FGF23
	NM_006444	SMC2	structural maintenance of chromosomes 2	1.43254	1.56176	1.30456	up in FGF2 and up in FGF19 and up in FGF23
	AB014550	SMCHD1	structural maintenance of chromosomes flexible hinge domain containing 1	1.14767	1.50561	1.47094	up in FGF19 and up in FGF23
	NR_000011	SNORA70	small nucleolar RNA, H/ACA box 70	1.21711	0.54533	0.667844	down in FGF19 and down in FGF23
	NM_021021	SNTB1	syntrophin, beta 1	0.856446	0.715195	0.579512	down in FGF19 and down in FGF23
	NM_144949	SOCS5	suppressor of cytokine signaling 5	0.877237	0.761586	0.660747	down in FGF19 and down in FGF23
	NM_205856	SPACA5	sperm acrosome associated 5	1.01829	0.568508	0.390691	down in FGF19 and down in FGF23
	NM_172345	SPAG9	sperm associated antigen 9	0.979012	0.568796	0.710181	down in FGF19 and down in FGF23
	NM_032417	SPANXD	SPANX family, member D	1.30847	0.574091	0.737977	up in FGF2 and down in FGF19 and down in FGF23
	NM_004598	SPOCK1	sparc/osteonectin, cwcv and kazal-like domains proteoglycan (testican) 1	0.777282	0.527513	0.66905	down in FGF19 and down in FGF23
	NM_005417	SRC	v-src sarcoma (Schmidt-Ruppin A-2) viral oncogene homolog (avian)	1.04546	0.616289	0.875553	down in FGF19
	NM_006100	ST3GAL6	ST3 beta-galactoside alpha-2,3-sialyltransferase 6	1.04072	0.611097	0.759448	down in FGF19 and down in FGF23
	NM_006100	ST3GAL6	ST3 beta-galactoside alpha-2,3-sialyltransferase 6	0.846152	0.556072	0.574294	down in FGF19 and down in FGF23
	NM_001001433	STX16	syntaxin 16	0.786814	0.646187	0.843251	down in FGF2 and down in FGF19
	NM_030786	SYNC1	syncoilin, intermediate filament 1	1.24117	0.694631	0.612133	up in FGF2 and down in FGF19 and down in FGF23
	NM_001003799	TARP	TCR gamma alternate reading frame protein	0.717696	1.4667	1.16573	down in FGF2 and up in FGF19
	NM_176887	TAS2R46	taste receptor, type 2, member 46	0.938381	0.828111	0.586083	down in FGF23
	BC048298	TBL1XR1	transducin (beta)-like 1X-linked receptor 1	1.39923	1.48132	1.48314	up in FGF2 and up in FGF19 and up in FGF23
	BC033728	TBN	taube nuss homolog (mouse)	1.59457	1.70886	1.69104	up in FGF2 and up in FGF19 and up in FGF23
	NM_012290	TLK1	tousled-like kinase 1	0.685678	0.82738	0.780224	down in FGF2 and down in FGF19 and down in FGF23
	NM_004617	TM4SF4	transmembrane 4 L six family member 4	1.15038	1.57931	1.21783	up in FGF19
	NM_020123	TM9SF3	transmembrane 9 superfamily member 3	1.40875	1.59635	1.52617	up in FGF2 and up in FGF19 and up in FGF23
	NM_152288	TMEM142C	transmembrane protein 142C	0.92921	0.564566	0.667811	down in FGF19 and down in FGF23
	NM_005656	TMPRSS2	transmembrane protease, serine 2	1.2711	1.69998	1.74203	up in FGF19 and up in FGF23
	NM_182831	TNT	TNT protein	0.733039	0.722151	0.525493	down in FGF23
	NM_000391	TPP1	tripeptidyl peptidase I	1.10654	1.4913	1.36186	up in FGF19 and up in FGF23
	NM_021158	TRIB3	tribbles homolog 3 (Drosophila)	1.67785	1.1628	1.3592	up in FGF2 and up in FGF23
	NM_080706	TRPV1	transient receptor potential cation channel, subfamily V, member 1	0.933075	0.646382	0.924044	down in FGF19
	NM_000549	TSHB	thyroid stimulating hormone, beta	0.90371	0.596641	0.703759	down in FGF19 and down in FGF23
	NR_001545	TTTY15	testis-specific transcript, Y-linked 15	1.27341	1.97004	1.5119	up in FGF19 and up in FGF23
	NM_178012	TUBB2B	tubulin, beta 2B	0.771107	0.53951	0.611016	down in FGF19 and down in FGF23
	NM_006472	TXNIP	thioredoxin interacting protein	0.426675	0.787515	0.637722	down in FGF2 and down in FGF23
	NM_130839	UBE3A	ubiquitin protein ligase E3A	1.13077	1.52208	1.21516	up in FGF19
	NM_001075	UGT2B10	UDP glucuronosyltransferase 2 family, polypeptide B10	1.09636	1.2311	1.54153	up in FGF23
	NM_207392	UNQ467	KIPV467	0.51169	0.82966	0.879266	down in FGF2
	NM_032147	USP44	ubiquitin specific peptidase 44	0.837421	0.787829	0.587737	down in FGF23
	NM_182660	UTY	ubiquitously transcribed tetratricopeptide repeat gene, Y-linked	0.977214	1.45629	1.62212	up in FGF19 and up in FGF23
	NM_001025366	VEGFA	vascular endothelial growth factor A	1.50087	1.19497	1.49009	up in FGF2 and up in FGF23
	NM_020839	WDR48	WD repeat domain 48	0.889872	0.566897	0.714354	down in FGF19 and down in FGF23
	NM_021197	WFDC1	WAP four-disulfide core domain 1	1.06577	0.550718	0.729198	down in FGF19 and down in FGF23
	NM_015472	WWTR1	WW domain containing transcription regulator 1	0.936527	0.755842	0.623838	down in FGF19 and down in FGF23
	NM_021083	XK	X-linked Kx blood group (McLeod syndrome)	1.5218	0.630634	0.706607	up in FGF2 and down in FGF19 and down in FGF23
	NM_152758	YTHDF3	YTH domain family, member 3	1.17619	1.54282	1.07134	up in FGF19
	NM_152444	ZADH1	zinc binding alcohol dehydrogenase, domain containing 1	0.68481	0.409449	0.652188	down in FGF19
	NM_133646	ZAK	sterile alpha motif and leucine zipper containing kinase AZK	0.7408	0.703129	0.654756	down in FGF2 and down in FGF19 and down in FGF23
	NM_001080412	ZBTB38	zinc finger and BTB domain containing 38	0.78831	0.649492	0.708666	down in FGF2 and down in FGF19 and down in FGF23
	NM_003408	ZFP37	zinc finger protein 37 homolog (mouse)	0.996326	1.76854	1.66981	up in FGF19 and up in FGF23
	NM_013360	ZNF222	zinc finger protein 222	0.89857	0.558654	0.559686	down in FGF19 and down in FGF23
	NM_145011	ZNF25	zinc finger protein 25	1.26781	1.5827	1.46093	up in FGF2 and up in FGF19 and up in FGF23
	NM_006631	ZNF266	zinc finger protein 266	1.23325	1.6386	1.40421	up in FGF19 and up in FGF23
	NM_052923	ZNF452	zinc finger protein 452	1.06072	1.77817	1.74316	up in FGF19 and up in FGF23
	NM_178558	ZNF680	zinc finger protein 680	0.81643	1.1154	1.46314	down in FGF2 and up in FGF23
	NM_007155	ZP3	zona pellucida glycoprotein 3 (sperm receptor)	0.686385	0.5473	0.600918	down in FGF2 and down in FGF19 and down in FGF23
